# Supplementary material for: Validity, reliability, and the contributing physical characteristics of a modified 15m prone Yo-Yo Intermittent Recovery Test Level-1 test in elite female rugby league players
Source: PLoS One. 2024 Jun 26;19(6):e0306171. doi: 10.1371/journal.pone.0306171 (PMC11206932; doi:10.1371/journal.pone.0306171)
Supplement: S1 Raw data — (XLSX) [file pone.0306171.s001.xlsx]

## Sheet: Part one
	Participant	Height (cm)	Body Mass (kg)	Age	Yo-YoIRL1	15m Prone Yo-YoIRL1 Trial 1 (m)	15m Prone Yo-YoIRL1 Trial 2 (m)	Best 15m Prone Yo-YoIRL1 (m)	20m Prone Yo-YoIRL1 (m)
	1	169	81.2	23	320	540	510	540	160
	2	166	56.3	17	680	1080	1170	1170	280
	3	165	80.7	28	400	690	810	810	160
	4	162	65.5	22	520	990	1050	1050	280
	5	162	70.9	24	680	750	900	900	440
	6	156.5	67	24	480	510	720	720
	7	157	73	21	440	1230	1260	1260
	8	164	76.4	23	280	480	510	510
	9	159	65	23		510	630	630
	10	162.5	90.8	17	520	780	720	780	280
	11	160	63	21	360	510	600	600	200
	12	164		19	360	570	510	570	160
	13			17	240	180	360	360	160
	14	173	88	18	200	270	150	270	160
	15	173	80	18	280	330	240	330	160
	16	154	71	20	360	420	510	510	160
	17	170		19	520	660	630	660
	18	154	78	19	320	300	480	480	160
	19				400	600	690	690	200
	20	166	69	18	480	510	510	510	280
	21	164	68	18	280	390	330	390	160

## Sheet: Part two
	Participant	Height (cm)	Body Mass (kg)	Lean Mass (kg)	Body Fat (%)	V̇O2 (l∙min-1)	V̇O2 (ml∙kg∙min-1)	IMTP (N)	Isometric bench press (N)	10m (s)	20m (s)	15m Prone Yo-YoIRL1 (m)
	1	172	74.2	48.93	31	3.1	42	2094	751	1.91	3.36	960
	2	178	86	55.51	32.3	2.98	35	2607	1213	2.05	3.59	600
	3	171.5	78.6	48.93	35.1	2.99	38	2323	740	2.03	3.56	540
	4	168.4	71.2	50.68	23.8	2.6	37	2314	1570	1.91	3.35	1080
	5	168	67.9	47.69	26.3	2.98	44	2108	1032	1.97	3.39	1260
	6	159	73	42.9	39	2.9	40	1856	1187	2.12	3.81	840
	7	171.5	67.6	47.68	25.8	2.63	39	2004	1153	1.84	3.25	1140
	8	168.5	76.1	53.78	26.1	3.16	41	2315	994	1.89	3.33	990
	9	164	62.4	42.23	28.6	2.68	43	1899	953	1.94	3.4	1320
	10	176	97.7	62.27	33.4	3.89	40	2558	1524	1.96	3.47	480
